# Supplementary material for: Putative Biosynthesis of Talarodioxadione & Talarooxime from Talaromyces stipitatus
Source: Molecules. 2022 Jul 13;27(14):4473. doi: 10.3390/molecules27144473 (PMC9318984; doi:10.3390/molecules27144473)
Supplement: Supplementary file 1 [file molecules-27-04473-s001.zip]

Archive with 1 entries (1 files):
- molecules-1756491-supplementary.pdf
